# Supplementary material for: In Silico Approach to Design of New Multi-Targeted Inhibitors Based on Quinoline Ring with Potential Anticancer Properties
Source: Int J Mol Sci. 2025 May 12;26(10):4620. doi: 10.3390/ijms26104620 (PMC12110963; doi:10.3390/ijms26104620)
Supplement: Supplementary file 1 [file ijms-26-04620-s001.zip]

Archive with 1 entries (1 files):
- ijms-3608261-supplementary.pdf
